# Supplementary material for: Characterization of the Flash-Induced Fluorescence Wave Phenomenon in the Coral Endosymbiont Algae, Symbiodiniaceae
Source: Int J Mol Sci. 2023 May 13;24(10):8712. doi: 10.3390/ijms24108712 (PMC10217972; doi:10.3390/ijms24108712)
Supplement: Supplementary file 1 [file ijms-24-08712-s001.zip]

Archive with 1 entries (1 files):
- Aslam2023 IJMS Supplementary Material.pptx
